# Supplementary material for: Exploring the impact of deubiquitination on melanoma prognosis through single-cell RNA sequencing
Source: Front Genet. 2024 Dec 5;15:1509049. doi: 10.3389/fgene.2024.1509049 (PMC11659643; doi:10.3389/fgene.2024.1509049)
Supplement: Supplementary file 2 [file DataSheet1.zip]

Archive with 9 entries (8 files):
- Rcode/
- Rcode/.DS_Store
- __MACOSX/Rcode/._.DS_Store
- Rcode/modelR.txt
- __MACOSX/Rcode/._modelR.txt
- Rcode/single-cellR.txt
- __MACOSX/Rcode/._single-cellR.txt
- Rcode/ML.R
- __MACOSX/Rcode/._ML.R
