# Supplementary material for: Exploring the impact of deubiquitination on melanoma prognosis through single-cell RNA sequencing
Source: Front Genet. 2024 Dec 5;15:1509049. doi: 10.3389/fgene.2024.1509049 (PMC11659643; doi:10.3389/fgene.2024.1509049)
Supplement: Supplementary file 2 [file DataSheet1.zip › Rcode/single-cellR.txt]

library(Matrix)
library(stringr)
library(Seurat)
#install.packages("Rcpp")
library(SingleR)
library(dplyr)
library(reshape2)
library(stringr)
library(RColorBrewer)
library(plyr)
library(tidyverse)
library(patchwork)
library(ggplot2)
#devtools::install_github("eddelbuettel/harmony",force = TRUE)
library(harmony)
library(devtools)
library(tidydr)
library(ggunchull)
library(ggpubr)
library(paletteer)
library(SCP)
library(BiocParallel)
library(ggsci)
library(biomaRt)
setwd("E:\\14.黑色素瘤\\1.dataset")
color1=c('#313c63','#b42e20','#ebc03e','#377b4c',
         '#7bc7cd','#5d84a4','#4B4B5D',"#EC7232")
color2=rev(brewer.pal(n=11,name="Spectral"))
color3<-c("#af2934","#ffe327","#2f4e87","#b0b9b8","#f0eedf",
          "#aed4e9","#f4a69a","#3ba889","#4593c3","#f18e0c",
          "#262a35","#c5942e","#a2a7ab")
# 将颜色向量转化为调色板函数
color_palette <- colorRampPalette(color3)
# 生成自定义数量个颜色
color4 <- color_palette(25)
#查看当前有哪些文件
fs=list.files(pattern = '^GSM')
fs
#提取样本名
samples=str_split(fs,'_',simplify = T)[,1] #按照下划线分割，然后四二个元素作为样本名
unique(samples)

#建立样本文件夹，然后更改对应的三个文件的名字
#批量读取16个10X单细胞转录组数据文件夹
sceList = lapply(fs,function(x){ 
  seurat_obj <- Read10X_h5(x)
  CreateSeuratObject(counts = seurat_obj, 
                     project = str_split(x,'_',simplify = T)[,1] )
})
# 创建一个空的SingleCellExperiment对象
sce.all <- sceList[[1]]
# 循环遍历sceList，逐个合并到sce.all
for (i in 2:length(sceList)) {
  sce.all <- merge(sce.all, y = sceList[i])
}
save(sce.all,file = "sce.all.rdata")
##
setwd("E:\\14.黑色素瘤\\1.picture\\2.scRNA")
#QC 质量控制
#计算血红蛋白hemoglobin基因比例
scRNA=sce.all
HB.ref <- c("HBA1","HBA2","HBB","HBD","HBE1","HBG1","HBG2","HBM","HBQ1","HBZ")
HB.genes <- intersect(HB.ref, rownames(scRNA))
HB.genes
#计算每一个特征集的百分比，血红蛋白，线粒体，核糖体
scRNA[["percent.HB"]] <- PercentageFeatureSet(scRNA, features = HB.genes)
scRNA[["percent.MT"]] <- PercentageFeatureSet(scRNA, pattern = "^MT-")
scRNA[["percent.Ribosome"]] <- PercentageFeatureSet(scRNA, pattern = "^RP[SL]")
scRNA <- subset(scRNA,
                subset = nFeature_RNA > 200 &
                  #nFeature_RNA < 7000 &
                  percent.MT < 20&
                  percent.HB < 10&
                  nCount_RNA < 100000)
#利用harmony整合
scRNA <- NormalizeData(scRNA, normalization.method = "LogNormalize", scale.factor = 10000)
scRNA <- FindVariableFeatures(scRNA, selection.method = "vst", nfeatures = 2000)
# 步骤3: 仅对这些高变异性基因进行缩放
scale.genes <- VariableFeatures(scRNA)
scRNA <- ScaleData(scRNA, features = scale.genes)
scRNA <- RunPCA(scRNA, features = VariableFeatures(scRNA))
###ElbowPlot() 可以快速的检查降维的效果
ElbowPlot(scRNA, ndims=50, reduction="pca")
##可以看出大概在PC为13的时候，每个轴是有区分意义的。
pc.num=1:20
#harmony去除批次效应
system.time({scRNA_harmony <- RunHarmony(scRNA, group.by.vars = "orig.ident")})
####
scRNA1 <- FindNeighbors(scRNA_harmony, reduction = "harmony", dims = pc.num)
scRNA1 <- FindClusters(scRNA1, resolution = 0.3)
scRNA1 <- RunUMAP(scRNA1, reduction = "harmony", dims = pc.num)#zuodaozhele
scRNA1 <- RunTSNE(scRNA1,reduction = "harmony", dims = pc.num)
###
#分面画图
Epithelial_genes <- c("DCT","MLANA","MITF","PMEL")
Endothelial_genes <- c("PECAM1","VWF")
Fibroblasts_genes <- c("PDGFRA","LUM","COL1A1") 
Smooth_muscle_genes <- c("MYLK","ACTA2","PDGFRB")
Myeloid_genes <- c("LYZ","CD68","CD74")
#Granulocyte_genes <- c("S100A9","S100A8")	
Mast_genes <- c("KIT","GATA2","CPA3","MS4A2")
NK_genes <- c("GNLY","KLRD1","KLRB1","NCR1")
B_genes <- c("MS4A1","CD79A","CD19")
Plasma_genes <- c("IGHG1","MZB1","JCHAIN","SDC1")  
#naive_B_genes <- c("IGHD", "FCER2", "TCL1A")
Cycling_genes <- c("MKI67","STMN1")
T_cell_genes <- c("CD3E","CD3D","CD4","CD8A")
#Treg_genes <- c("FOXP3", "TNFRSF4", "IKZF2", "PDCD1","TIGIT")


# PvC Clusters Enriched in Tumor Lesions (富含于肿瘤病灶的外周血管细胞簇)
#tumor_pericytes_genes <- c("RGS5", "COL1A1", "COL3A1", "COL6A3")
#immunomodulatory_cluster_genes <- c("CCL19", "CCL21")
genes_to_check =list(
  Epithelial=Epithelial_genes,
  Endothelial=Endothelial_genes,
  Fibroblasts=Fibroblasts_genes, 
  #Smooth_muscle=Smooth_muscle_genes,
  Cycling=Cycling_genes,
  Myeloid=Myeloid_genes,
  #Granulocyte=Granulocyte_genes,
  #Mast=Mast_genes,
  B=B_genes,
  #Plasma=Plasma_genes,
  #naive_B=naive_B_genes,
  NK=NK_genes,
  T_cell=T_cell_genes#, 
  #Treg=Treg_genes
  #Tumor_Pericytes=tumor_pericytes_genes,
  #Immunomodulatory=immunomodulatory_cluster_genes
)

cols=rev(brewer.pal(n=11,name="Spectral"))[6:11]

genes_to_check = lapply(genes_to_check, str_to_upper)
DotPlot(scRNA1 , 
        features = genes_to_check,
        scale = T,assay='RNA',group.by = "seurat_clusters",dot.scale = 6)+
  scale_color_gradientn(colors = cols)+
  theme(legend.position = "right",legend.box = "vertical",
        axis.text.x= element_text(face = "bold.italic",colour = "#441718",size = 10,angle = 45,hjust=1),
        axis.text.y= element_text(face = "bold.italic",colour = "#441718",size = 10),
        #panel.border = element_rect(colour = "black", fill=NA, size=0.2),
        #axis.ticks = element_blank(),
        axis.title.x =  element_blank(),
        axis.title.y = element_blank(),#Font face ("plain", "italic", "bold", "bold.italic")
        #axis.ticks.length = unit(0.2, "cm"),
        axis.line = element_blank(),
        strip.text.x = element_text(face = "bold.italic",colour = "white",size = 7),
        strip.background = element_rect(fill = "#313c63"),
        plot.title = element_text(face = "bold.italic",colour = "#441718",size = 16),
        #title = element_text(face = "bold.italic",colour = "#441718",size = 13),
        legend.text = element_text(face ="bold.italic",size = 10),
        panel.border = element_rect(fill=NA,color="black",size=1.5,linetype="solid"),
        panel.background = element_rect(fill = "#F8F4EB"),
        panel.grid.major = element_line(color = "#CFD3D6", size =.5,linetype ="dotdash" ),
        legend.title = element_text(face ="bold.italic",size = 10)
        
  )

ggsave('1.dotplot.pdf',height = 8,width = 16)
##UMAP
CellDimPlot(
  srt = scRNA1, group.by = c("seurat_clusters"),pt.size = 0.00001,
  palcolor = color1,
  raster = F,
  reduction = "UMAP", theme_use = "theme_blank"
)
ggsave(filename = "1.cluster.pdf",height =4 ,width = 6)
##
# scRNA.markers <- FindAllMarkers(scRNA1,
#                                 only.pos = TRUE,  #特异性高表达marker
#                                 min.pct = 0.25,
#                                 logfc.threshold = 0.25
# )
# save(scRNA.markers,file ="scRNA.markers.Rdata" )
# #挑选每个细胞亚群中特意高表达的10个基因
# top10 <- scRNA.markers %>% group_by(cluster) %>% top_n(n = 10, wt = avg_log2FC)
# #整理成表格，只显示基因名字
# top10_table=unstack(top10, gene ~ cluster)
# names(top10_table)=gsub("X","cluster",names(top10_table))
# write.csv(file="7_top10_marker_genes.csv",top10_table,row.names=F)
##注释
scRNA=scRNA1
celltype=read.table("celltype.txt",sep="\t",header=T,check.names=F)

scRNA@meta.data$celltype = "NA"
for(i in 1:nrow(celltype)){
  scRNA@meta.data[which(scRNA@meta.data$seurat_clusters == celltype$id[i]),'celltype'] <- celltype$celltype[i]}
unique(as.vector(scRNA@meta.data$celltype))
##挑选想要得细胞
Idents(scRNA)="celltype"
CellDimPlot(
  srt = scRNA, group.by = c("celltype"),pt.size = 0.00001,
  palcolor = color3,raster = F,
  reduction = "umap", theme_use = "theme_blank"
)
ggsave(filename = "1.celltype.pdf",height =4 ,width = 6)
###比例柱状图
table(Idents(scRNA), scRNA$orig.ident)#各样本不同细胞群细胞数
Cellratio <- prop.table(table(Idents(scRNA), scRNA$orig.ident), margin = 2)#计算各组样本不同细胞群比例
Cellratio <- as.data.frame(Cellratio)
colnames(Cellratio) <- c("celltype","sample","ratio") #对列名重命名
#Cellratio$sample <- factor(Cellratio$sample,levels = c())  #调整画图的x轴坐标顺序
library(ggalluvial)
ggplot(Cellratio,aes(x=sample,y=ratio,fill=celltype,stratum=celltype,alluvium=celltype))+
  geom_col(width = 0.6,color=NA)+
  #geom_flow(width=0.4,alpha=0.2,knot.pos=0)+ # knot.pos参数可以使连线变直
  scale_fill_manual(values=color3)+
  theme_classic()+
  theme(panel.border = element_rect(fill=NA,color="black", size=0.5, linetype="solid"))+
  theme(axis.text.x = element_text(angle = 45,hjust = 1))
#theme(legend.position = 'none') #取消图例展示
ggsave("celltype_ratio.pdf",width = 4,height = 3)
##
###开始打分
### scoring ，5种方法---------------------------
### 读取基因列表

#An integrative pan-cancer analysis of the molecular and biological features of glycosyltransferases

## 制作
geneset=read.csv('all_genes.csv')
geneset=list(geneset$gene)
names(geneset)='LDL'
library(decoupleR)
library(Seurat)
library(SeuratData)
library(UCell)
library(irGSEA)
library(AUCell) ## 版本需要大于1.14

## 1. AUCell 
cells_rankings <- AUCell_buildRankings(scRNA@assays$RNA@data, nCores=1, plotStats=TRUE,splitByBlocks=TRUE) 

gc()

cells_AUC <- AUCell_calcAUC(geneset, cells_rankings,nCores =1, aucMaxRank=nrow(cells_rankings)*0.1)

aucs <- as.numeric(getAUC(cells_AUC)['LDL', ])###需要更改

## 2. Ucells and singscore
scRNA <- irGSEA.score(object = scRNA, assay = "RNA",
                      slot = "data", seeds = 123, ncores = 1,msigdb = F,
                      custom = T, geneset = geneset,
                      method = c('UCell','singscore'),
                      kcdf = 'Gaussian')

uc=as.data.frame(scRNA@assays$UCell@counts)
uc=as.data.frame(t(uc))

singscore=as.data.frame(scRNA@assays$singscore@counts)
singscore=as.data.frame(t(singscore))

## 3. GSVA
library(GSVA)
#开始GSVA分析
exp=as.matrix(scRNA@assays$RNA@counts)
matrix = gsva(exp, 
              geneset, 
              kcdf="Gaussian",
              method="ssgsea", 
              abs.ranking=T )

ssgsea=as.data.frame(t(matrix))


# 5. addmodulescore自带函数
scRNA=AddModuleScore(scRNA,features = geneset,name = 'Add')


# 组合
score=data.frame(AUCell=aucs,UCell=uc$LDL,singscore=singscore$LDL,ssgsea=ssgsea$LDL,Add=scRNA$Add1)

# scale 标准化
score<- scale(score)

# 0-1标准化

normalize=function(x){
  return((x-min(x))/(max(x)-min(x)))}

score=apply(score, 2, normalize)
score=as.data.frame(score)
score$Scoring=rowSums(score)
colnames(scRNA@meta.data)

scRNA$Add1=NULL

# 将score添加入metadata，需要充分理解 
scRNA@meta.data=cbind(scRNA@meta.data,score)

library(RColorBrewer) 
library(viridis)
library(wesanderson)

# n <- 30
# qual_col_pals = brewer.pal.info[brewer.pal.info$category == 'qual',]
# col_vector = unlist(mapply(brewer.pal, qual_col_pals$maxcolors, rownames(qual_col_pals)))
# pie(rep(1,n), col=sample(col_vector, n))
# color = grDevices::colors()[grep('gr(a|e)y', grDevices::colors(), invert = T)]
# pie(rep(6,n), col=sample(color, n))
# col_vector
# col_vector =c(wes_palette("Darjeeling1"), wes_palette("GrandBudapest1"), wes_palette("Cavalcanti1"), wes_palette("GrandBudapest2"), wes_palette("FantasticFox1"))
# pal <- wes_palette("Zissou1", 12, type = "continuous")
# pal2 <- wes_palette("Zissou1", 5, type = "continuous")
# pal[3:12]
dev.off()
library(ggplot2)
library(RColorBrewer)
library(knitr)
cols=brewer.pal(n=11,name="Spectral")
DotPlot(scRNA,features = colnames(score)) + 
  RotatedAxis() +
  #theme(axis.text.x = element_text(angle = 45, face="italic", hjust=1), axis.text.y = element_text(face="bold")) + 
  scale_colour_gradientn(colours =rev(cols))+
  theme(legend.position="right")+ 
  labs(title = "metabolism", y = "", x="")+
  theme(axis.text= element_text(face = "bold.italic",colour = "#441718",size = 13),
        #panel.border = element_rect(colour = "black", fill=NA, size=0.2),
        #axis.ticks = element_blank(),
        axis.title = element_blank(),#Font face ("plain", "italic", "bold", "bold.italic")
        #axis.ticks.length = unit(0.2, "cm"),
        axis.line = element_blank(),
        plot.title = element_text(face = "bold.italic",colour = "#441718",size = 16,hjust = 0.5),
        title = element_text(face = "bold.italic",colour = "#441718",size = 13),
        #legend.text = element_text(face ="bold.italic"),
        panel.border = element_rect(fill=NA,color="black",size=1.5,linetype="solid"),
        panel.background = element_rect(fill = "#F8F4EB"),
        panel.grid.major = element_line(color = "#F9F1F6", size =.5,linetype ="dotdash" ),
        legend.title = element_text(face ="bold.italic",size = 13)
        #legend.position = "none"
        #axis.title = element_blank() ,
  )

ggsave("4.score_dot.pdf",height =5 ,width =5.5)


library(viridis)
FeaturePlot(scRNA,features = 'Scoring',raster=FALSE,#split.by = 'Tissue',
            cols = magma(10),label = T,reduction = 'tsne')+
  theme(axis.text =  element_blank(),
        #panel.border = element_rect(colour = "black", fill=NA, size=0.2),
        #axis.ticks = element_blank(),
        #axis.title = element_blank(),#Font face ("plain", "italic", "bold", "bold.italic")
        axis.ticks= element_blank(),
        axis.line = element_blank(),
        plot.title = element_text(face = "bold.italic",colour = "#441718",size = 16,hjust = 0.5),
        title = element_text(face = "bold.italic",colour = "#441718",size = 13),
        #legend.text = element_text(face ="bold.italic"),
        panel.border = element_rect(fill=NA,color="black",size=1.5,linetype="solid"),
        panel.background = element_rect(fill = "white"),
        panel.grid.major = element_line(color = "#CFD3D6", size =.5,linetype ="dotdash" ),
        legend.title = element_text(face ="bold.italic",size = 13)
        #legend.position = "none"
        #axis.title = element_blank() ,
  )
ggsave("4.score_tsne.pdf",height =4 ,width =5)

## 作显著性分析
rt=scRNA@meta.data
colnames(rt)

library(ggsci)
library(ggplot2)
library(ggpubr)
ggviolin(
  rt,
  x = "celltype",
  y = "Scoring",
  color = "black",
  fill = "celltype",
  xlab = "",
  ylab = "Scoring"
) +
  # stat_compare_means(
  #   aes(group =celltype),
  #   label = "p.signif", 
  #   method = "wilcox.test",
  #   hide.ns = F,
  #   size = 4.5
  # ) +
  theme(axis.text.x =  element_text(face = "bold.italic",colour = "#441718",size = 16,angle = 45,hjust = 1),
        #panel.border = element_rect(colour = "black", fill=NA, size=0.2),
        #axis.ticks = element_blank(),
        axis.title = element_blank(),#Font face ("plain", "italic", "bold", "bold.italic")
        #axis.ticks.length = unit(0.2, "cm"),
        axis.line = element_blank(),
        plot.title = element_text(face = "bold.italic",colour = "#441718",size = 16,hjust = 0.5),
        title = element_text(face = "bold.italic",colour = "#441718",size = 13),
        #legend.text = element_text(face ="bold.italic"),
        panel.border = element_rect(fill=NA,color="black",size=1.5,linetype="solid"),
        panel.background = element_rect(fill = "white"),
        panel.grid.major = element_line(color = "#CFD3D6", size =.5,linetype ="dotdash" ),
        legend.title = element_text(face ="bold.italic",size = 13)
        #legend.position = "none"
        #axis.title = element_blank() ,
  )+
  scale_fill_manual(values = color3)
ggsave("4.score_vln2.pdf",height =5 ,width =8)


###分组比较cellchat
scRNA$group=ifelse(scRNA$Scoring>median(scRNA$Scoring),"LDL_high","LDL_low")
#cellchat
save(scRNA,file = "scRNA.rdata")
raw=scRNA
#加载需要的R包
library(CellChat)
library(ggplot2)
library(ggalluvial)
library(Seurat)
setwd("./cellchat/")
#有着不同细胞类型构成的数据集比较分析
library(patchwork)
library(igraph)
library(dplyr)
colnames(scRNA@meta.data)
unique(scRNA$group)
scRNA_raw=scRNA
data1=subset(scRNA,group=="LDL_low")

scRNA=data1
#获取表达矩阵
cellchat <- createCellChat(scRNA@assays$RNA@data)
#获取标签
#scRNA$cellType <- Idents(scRNA)
meta <- data.frame(celltype = scRNA$celltype, row.names =  Cells(scRNA))
#把metadata信息加到CellChat对象中，添加细胞标签
cellchat <- addMeta(cellchat, meta = meta, meta.name = "celltype")
#把细胞标签设置成默认的ID
cellchat <- setIdent(cellchat, ident.use = "celltype") 
levels(cellchat@idents)
#统计每个细胞亚群中的细胞数目
groupSize <- as.numeric(table(cellchat@idents)) 


#CellChat提供了人和小鼠的配受体数据库，分别可以用CellChatDB.human,CellChatDB.mouse来导入
CellChatDB <- CellChatDB.human
#View(CellChatDB)
showDatabaseCategory(CellChatDB)#显示数据库中的配受体分类
#择特定的信息描述细胞间的相互作用，比用一个大的配体库更精细
#用Secreted Signaling来分析细胞通信
#查看有哪些可以选择的子数据库
unique(CellChatDB$interaction$annotation)
#CellChatDB.use <- subsetDB(CellChatDB, search = "Secreted Signaling")
CellChatDB.use <- CellChatDB

#将使用的数据库信息写入到cellchat对象中
cellchat@DB <- CellChatDB.use
# cellchat@idents = droplevels(cellchat@idents, 
#                              exclude = setdiff(levels(cellchat@idents),
#                                                unique(cellchat@idents)))#丢弃未使用的因子水平，在我们这个例子数据中需要该步骤
#抽取信号通路相关基因的表达矩阵
cellchat <- subsetData(cellchat) 

#对表达数据进行预处理，用于细胞间的通信分析。
#首先在一个细胞组中识别过表达的配体或受体，然后将基因表达数据投射到蛋白-蛋白相互作用(PPI)网络上。
#如果配体或受体过表达，则识别过表达配体和受体之间的相互作用。
#cellchat@data.signaling
cellchat <- identifyOverExpressedGenes(cellchat) 
cellchat <- identifyOverExpressedInteractions(cellchat)
cellchat <- projectData(cellchat, PPI.human)


#相互作用推断
#为每个相互作用分配一个概率值并进行置换检验来推断生物意义上的细胞-细胞通信
cellchat <- computeCommunProb(cellchat)
###如果特定细胞群中只有少数细胞，则过滤掉细胞间的通信
cellchat <- filterCommunication(cellchat, min.cells = 3)
##返回一个数据框，包含所有推断的配体/受体级别的细胞-细胞通信。设置slot.name = "netP"以访问信令路径级别的推断通信
# df.net <- subsetCommunication(cellchat)
# df.net1 <- subsetCommunication(cellchat, sources.use = c(1), targets.use = c(2,6)) 
# df.net2 <- subsetCommunication(cellchat, signaling = c("WNT", "TGFb"))
#通过计算与每个信号通路相关的所有配体-受体相互作用的通信概率来推断信号通路水平上的通信概率
#通过计算链路的数量或汇总通信概率来计算细胞间的聚合通信网络
cellchat <- computeCommunProbPathway(cellchat)
cellchat <- aggregateNet(cellchat)
# 网络分析
cellchat <- netAnalysis_computeCentrality(cellchat, slot.name = "netP") # 计算信号通路的网络中心得分
cellchat@netP$pathways#显示显著的pathways
cellchat.ctrl=cellchat
save(cellchat.ctrl,file = "cellchat.ctrl.Rdata")
##
#重新加载scRNA
data2=subset(scRNA_raw,group!="LDL_low")
scRNA=data2
#获取表达矩阵
cellchat <- createCellChat(scRNA@assays$RNA@data)
#获取标签
#scRNA$cellType <- Idents(scRNA)
meta <- data.frame(celltype = scRNA$celltype, row.names =  Cells(scRNA))
#把metadata信息加到CellChat对象中，添加细胞标签
cellchat <- addMeta(cellchat, meta = meta, meta.name = "celltype")
#把细胞标签设置成默认的ID
cellchat <- setIdent(cellchat, ident.use = "celltype") 
levels(cellchat@idents)
#统计每个细胞亚群中的细胞数目
groupSize <- as.numeric(table(cellchat@idents)) 


#CellChat提供了人和小鼠的配受体数据库，分别可以用CellChatDB.human,CellChatDB.mouse来导入
CellChatDB <- CellChatDB.human
#View(CellChatDB)
showDatabaseCategory(CellChatDB)#显示数据库中的配受体分类
#择特定的信息描述细胞间的相互作用，比用一个大的配体库更精细
#用Secreted Signaling来分析细胞通信
#查看有哪些可以选择的子数据库
unique(CellChatDB$interaction$annotation)
#CellChatDB.use <- subsetDB(CellChatDB, search = "Secreted Signaling")
CellChatDB.use <- CellChatDB

#将使用的数据库信息写入到cellchat对象中
cellchat@DB <- CellChatDB.use
# cellchat@idents = droplevels(cellchat@idents, 
#                              exclude = setdiff(levels(cellchat@idents),
#                                                unique(cellchat@idents)))#丢弃未使用的因子水平，在我们这个例子数据中需要该步骤
#抽取信号通路相关基因的表达矩阵
cellchat <- subsetData(cellchat) 

#对表达数据进行预处理，用于细胞间的通信分析。
#首先在一个细胞组中识别过表达的配体或受体，然后将基因表达数据投射到蛋白-蛋白相互作用(PPI)网络上。
#如果配体或受体过表达，则识别过表达配体和受体之间的相互作用。
#cellchat@data.signaling
cellchat <- identifyOverExpressedGenes(cellchat) 
cellchat <- identifyOverExpressedInteractions(cellchat)
cellchat <- projectData(cellchat, PPI.human)


#相互作用推断
#为每个相互作用分配一个概率值并进行置换检验来推断生物意义上的细胞-细胞通信
cellchat <- computeCommunProb(cellchat)
###如果特定细胞群中只有少数细胞，则过滤掉细胞间的通信
cellchat <- filterCommunication(cellchat, min.cells = 3)
##返回一个数据框，包含所有推断的配体/受体级别的细胞-细胞通信。设置slot.name = "netP"以访问信令路径级别的推断通信
# df.net <- subsetCommunication(cellchat)
# df.net1 <- subsetCommunication(cellchat, sources.use = c(1), targets.use = c(2,6)) 
# df.net2 <- subsetCommunication(cellchat, signaling = c("WNT", "TGFb"))
#通过计算与每个信号通路相关的所有配体-受体相互作用的通信概率来推断信号通路水平上的通信概率
#通过计算链路的数量或汇总通信概率来计算细胞间的聚合通信网络

cellchat <- computeCommunProbPathway(cellchat)
cellchat <- aggregateNet(cellchat)
# 网络分析
cellchat <- netAnalysis_computeCentrality(cellchat, slot.name = "netP") # 计算信号通路的网络中心得分
cellchat@netP$pathways#显示显著的pathways
cellchat.treat=cellchat
save(cellchat.treat,file = "cellchat.treat.Rdata")
object.list <- list(LDL_low = cellchat.ctrl, LDL_high = cellchat.treat)#将数据对象创建为1个列表
cellchat <- mergeCellChat(object.list, add.names = names(object.list), cell.prefix = TRUE)#合并数据集对象
#互作数目和强度比较
#互作数目#互作强度
gg1 <- compareInteractions(cellchat, show.legend = F, group = c(1,2),color.use = c("#2D3B62","#C0271D"))+
  theme(axis.text.x =  element_text(face = "bold.italic",colour = "#441718",size = 16,angle = 45,hjust = 1),
        #panel.border = element_rect(colour = "black", fill=NA, size=0.2),
        #axis.ticks = element_blank(),
        axis.title = element_text(face = "bold.italic",colour = "#441718",size = 16),#Font face ("plain", "italic", "bold", "bold.italic")
        #axis.ticks.length = unit(0.2, "cm"),
        axis.line = element_blank(),
        #plot.title = element_text(face = "bold.italic",colour = "#441718",size = 16,hjust = 0.5),
        #title = element_text(face = "bold.italic",colour = "#441718",size = 13),
        #legend.text = element_text(face ="bold.italic"),
        panel.border = element_rect(fill=NA,color="black",size=1.5,linetype="solid"),
        panel.background = element_rect(fill = "white"),
        panel.grid.major = element_line(color = "#CFD3D6", size =.5,linetype ="dotdash" )
        #legend.title = element_text(face ="bold.italic",size = 13)
        #legend.position = "none"
        #axis.title = element_blank() ,
        )
gg1
gg2 <- compareInteractions(cellchat, show.legend = F, group = c(1,2), color.use = c("#2D3B62","#C0271D"),
                           measure = "weight")+
  theme(axis.text.x =  element_text(face = "bold.italic",colour = "#441718",size = 16,angle = 45,hjust = 1),
        #panel.border = element_rect(colour = "black", fill=NA, size=0.2),
        #axis.ticks = element_blank(),
        axis.title = element_text(face = "bold.italic",colour = "#441718",size = 16),#Font face ("plain", "italic", "bold", "bold.italic")
        #axis.ticks.length = unit(0.2, "cm"),
        axis.line = element_blank(),
        #plot.title = element_text(face = "bold.italic",colour = "#441718",size = 16,hjust = 0.5),
        #title = element_text(face = "bold.italic",colour = "#441718",size = 13),
        #legend.text = element_text(face ="bold.italic"),
        panel.border = element_rect(fill=NA,color="black",size=1.5,linetype="solid"),
        panel.background = element_rect(fill = "white"),
        panel.grid.major = element_line(color = "#CFD3D6", size =.5,linetype ="dotdash" )
        #legend.title = element_text(face ="bold.italic",size = 13)
        #legend.position = "none"
        #axis.title = element_blank() ,
  )
gg1 + gg2
ggsave(filename = "1.num_weight.pdf",width = 5,height = 5)
#circle plot，网络图
par(mfrow = c(1,2), xpd=TRUE)#设置绘图区域,1行2列
netVisual_diffInteraction(cellchat, weight.scale = T,color.use =cols )#互作数目
netVisual_diffInteraction(cellchat, weight.scale = T, measure = "weight",color.use =cols)#互作强度
#heatmap，热图
cols=c('#313c63','#b42e20','#ebc03e','#377b4c',
       '#7bc7cd','#5d84a4','#4B4B5D',"#EC7232","#E64B35FF" ,"#4DBBD5FF", "#00A087FF")
gg1 <- netVisual_heatmap(cellchat,color.heatmap =c("#2D3B62","#C0271D"))#互作数目
gg2 <- netVisual_heatmap(cellchat, 
                         measure = "weight",
                         color.heatmap =c("#2D3B62","#C0271D"))#互作强度
gg1 + gg2
#width = 6,height = 3
#上述差异分析只适合两组比较，如果超过两组，可以采用下面的方式来比较分析。
weight.max <- getMaxWeight(object.list, attribute = c("idents","count"))#获得多个数据集间最大的边权重
par(mfrow = c(1,2), xpd=TRUE)#设置绘图区域，1行2列
for (i in 1:length(object.list)) {#依次绘制每个数据对象的互作网络图
  netVisual_circle(object.list[[i]]@net$count, 
                   weight.scale = T, label.edge= F, 
                   edge.weight.max = weight.max[2], 
                   edge.width.max = 12, 
                   title.name = paste0("Number of interactions - ", 
                                       names(object.list)[i]))
}

#发送（outgoing）和接收（incoming）信号角色比较
num.link <- sapply(object.list, 
                   function(x) {rowSums(x@net$count) + 
                       colSums(x@net$count)-diag(x@net$count)})#计算互作数目
weight.MinMax <- c(min(num.link), max(num.link)) # 获取互作数目的最小值和最大值，用来标准化图形的点大小
gg <- list()#新建一个空列表
# object.list[[1]] <- netAnalysis_computeCentrality(object.list[[1]], slot.name = "netP") 
# object.list[[2]] <- netAnalysis_computeCentrality(object.list[[2]], slot.name = "netP") 
for (i in 1:length(object.list)) {#绘制气泡图
  gg[[i]] <- netAnalysis_signalingRole_scatter(object.list[[i]], 
                                               title = names(object.list)[i], 
                                               weight.MinMax = weight.MinMax)
}
gg[[1]]=gg[[1]]&theme(#axis.text.y =  element_text(face = "bold.italic",size = 11),
  #panel.border = element_rect(colour = "black", fill=NA, size=0.2),
  #axis.ticks = element_blank(),
  axis.title = element_text(face = "bold.italic",colour = "#441718",size = 13),#Font face ("plain", "italic", "bold", "bold.italic")
  #axis.ticks.length = unit(0.2, "cm"),
  axis.line = element_blank(),
  plot.title = element_text(face = "bold.italic",colour = "#441718",size = 16,hjust = 0.5),
  #title = element_text(face = "bold.italic",colour = "#441718",size = 13),
  #legend.text = element_text(face ="bold.italic"),
  panel.border = element_rect(fill=NA,color="black",size=1.5,linetype="solid"),
  panel.background = element_rect(fill = "white"),
  panel.grid.major = element_line(color = "#CFD3D6", size =.5,linetype ="dotdash" ),
  #legend.title = element_text(face ="bold.italic",size = 13)
  legend.position = "none"
  #axis.title = element_blank() ,
)
gg[[2]]=gg[[2]]&theme(#axis.text.y =  element_text(face = "bold.italic",size = 11),
  #panel.border = element_rect(colour = "black", fill=NA, size=0.2),
  #axis.ticks = element_blank(),
  axis.title = element_text(face = "bold.italic",colour = "#441718",size = 13),#Font face ("plain", "italic", "bold", "bold.italic")
  #axis.ticks.length = unit(0.2, "cm"),
  axis.line = element_blank(),
  plot.title = element_text(face = "bold.italic",colour = "#441718",size = 16,hjust = 0.5),
  #title = element_text(face = "bold.italic",colour = "#441718",size = 13),
  legend.text = element_text(face ="bold.italic"),
  panel.border = element_rect(fill=NA,color="black",size=1.5,linetype="solid"),
  panel.background = element_rect(fill = "white"),
  panel.grid.major = element_line(color = "#CFD3D6", size =.5,linetype ="dotdash" )
  #legend.title = element_text(face ="bold.italic",size = 13)
  #legend.position = "none"
  #axis.title = element_blank() ,
)
patchwork::wrap_plots(plots = gg)##把框拉大
ggsave("2.in_out.pdf",width = 6.5,height = 3)
#对感兴趣细胞类型的信号通路变化进行分析
netAnalysis_computeCentrality
gg1 <- netAnalysis_signalingChanges_scatter(cellchat, idents.use = "Epithelial",comparison = c(2,1))
gg1 <- netAnalysis_signalingChanges_scatter(cellchat, idents.use = "Myeloid",comparison = c(2,1))
gg1
#两组信号通路差异分析
library(ggsci)
cols=c("#3C5488","#B22C23")
# 
names(cols)=c("LDL_low","LDL_high")
gg1 <- rankNet(cellchat, mode = "comparison", stacked = T, do.stat = TRUE,color.use = cols)+
  theme(axis.text.y =  element_text(face = "bold.italic",size = 11),
        #panel.border = element_rect(colour = "black", fill=NA, size=0.2),
        #axis.ticks = element_blank(),
        axis.title = element_text(face = "bold.italic",colour = "#441718",size = 13),#Font face ("plain", "italic", "bold", "bold.italic")
        #axis.ticks.length = unit(0.2, "cm"),
        axis.line = element_blank(),
        #plot.title = element_text(face = "bold.italic",colour = "#441718",size = 16,hjust = 0.5),
        #title = element_text(face = "bold.italic",colour = "#441718",size = 13),
        legend.text = element_text(face ="bold.italic"),
        panel.border = element_rect(fill=NA,color="black",size=1.5,linetype="solid"),
        panel.background = element_rect(fill = "white"),
        panel.grid.major = element_line(color = "#CFD3D6", size =.5,linetype ="dotdash" ),
        #legend.title = element_text(face ="bold.italic",size = 13)
        legend.position = "none"
        #axis.title = element_blank() ,
  )
gg2 <- rankNet(cellchat, mode = "comparison", stacked = F, do.stat = TRUE,color.use = cols)+
  theme(axis.text.y =  element_text(face = "bold.italic",size = 11),
        #panel.border = element_rect(colour = "black", fill=NA, size=0.2),
        #axis.ticks = element_blank(),
        axis.title = element_text(face = "bold.italic",colour = "#441718",size = 13),#Font face ("plain", "italic", "bold", "bold.italic")
        #axis.ticks.length = unit(0.2, "cm"),
        axis.line = element_blank(),
        #plot.title = element_text(face = "bold.italic",colour = "#441718",size = 16,hjust = 0.5),
        #title = element_text(face = "bold.italic",colour = "#441718",size = 13),
        legend.text = element_text(face ="bold.italic"),
        panel.border = element_rect(fill=NA,color="black",size=1.5,linetype="solid"),
        panel.background = element_rect(fill = "white"),
        panel.grid.major = element_line(color = "#CFD3D6", size =.5,linetype ="dotdash" )
        #legend.title = element_text(face ="bold.italic",size = 13)
        #legend.position = "none"
        #axis.title = element_blank() ,
  )
gg1 + gg2
ggsave("2.compair.pdf",width = 8,height = 12)
#发送（outgoing）和接收（incoming）信号通路比较
library(ComplexHeatmap)
i = 1
#合并所有数据集鉴定的信号通路##incoming或者all 
cols=c('#313c63','#b42e20','#ebc03e','#377b4c',
       '#7bc7cd','#5d84a4','#4B4B5D',"#EC7232","#E64B35FF" ,"#4DBBD5FF", "#00A087FF")#c("#2D3B62","#C0271D"),
pathway.union <- union(object.list[[i]]@netP$pathways, object.list[[i+1]]@netP$pathways)
ht1 = netAnalysis_signalingRole_heatmap(object.list[[i]], 
                                        pattern = "outgoing", 
                                        signaling = pathway.union, title = names(object.list)[i], 
                                        width = 8, height = 18,
                                        #color.use =cols,
                                        color.heatmap ="YlGn",font.size =10 )#第一个对象热图YlGn
ht1
ht2 = netAnalysis_signalingRole_heatmap(object.list[[i+1]], 
                                        pattern = "outgoing", 
                                        signaling = pathway.union, 
                                        title = names(object.list)[i+1], 
                                        width = 8, height =18,#color.use = cols,
                                        color.heatmap ="Oranges" ,font.size =10 )#第二个对象热图
ht2
draw(ht1 + ht2, ht_gap = unit(0.5, "cm"))#合并两个绘图对象

#配受体对差异分析
library(viridis)
library(ggsci)
netVisual_bubble(cellchat, sources.use = c(3,7), 
                 targets.use = c(1,2,4:6,8:11), comparison = c(1, 2), 
                 angle.x = 45,
                 color.text = c(pal_npg("nrc")(10)[3:4]),
                 color.heatmap = "Spectral")
#分别显示互作增加或减少
gg1 <- netVisual_bubble(cellchat, 
                        sources.use =c(1,2,4:6,8:11), 
                        targets.use =  c(3,7),  
                        comparison = c(2, 1),color.text = c(pal_npg("nrc")(10)[3:4]),
                        max.dataset = 2, 
                        title.name = "Increased signaling in treat", angle.x = 45, 
                        remove.isolate = T)+
  theme(axis.text.y =  element_text(face = "bold.italic",size = 5,colour = "#441718"),
        #panel.border = element_rect(colour = "black", fill=NA, size=0.2),
        #axis.ticks = element_blank(),
        #axis.title = element_text(face = "bold.italic",colour = "#441718",size = 13),#Font face ("plain", "italic", "bold", "bold.italic")
        #axis.ticks.length = unit(0.2, "cm"),
        #axis.line = element_blank(),
        plot.title = element_text(face = "bold.italic",colour = "#441718",size = 16,hjust = 0.5),
        #title = element_text(face = "bold.italic",colour = "#441718",size = 13),
        legend.text = element_text(face ="bold.italic"),
        #panel.border = element_rect(fill=NA,color="#35A79D",size=1.5,linetype="solid"),
        #panel.background = element_rect(fill = "#F1F6FC"),
        #panel.grid.major = element_line(color = "#CFD3D6", size =.5,linetype ="dotdash" )
        legend.title = element_text(face ="bold.italic",size = 13)
        #legend.position = "none"
        #axis.title = element_blank() ,
  )
gg1
gg2 <- netVisual_bubble(cellchat, 
                        sources.use =c(3,7), 
                        targets.use =c(1,2,4:6,8:11),  
                        comparison = c(2, 1), color.text = c(pal_npg("nrc")(10)[3:4]),
                        max.dataset = 1, title.name = "Decreased signaling in treat", 
                        angle.x = 45, remove.isolate = T)+
  theme(axis.text.y =  element_text(face = "bold.italic",size = 16,colour = "#441718"),
        axis.text.x =  element_text(face = "bold.italic",size = 10),
        #panel.border = element_rect(colour = "black", fill=NA, size=0.2),
        #axis.ticks = element_blank(),
        #axis.title = element_text(face = "bold.italic",colour = "#441718",size = 13),#Font face ("plain", "italic", "bold", "bold.italic")
        #axis.ticks.length = unit(0.2, "cm"),
        #axis.line = element_blank(),
        plot.title = element_text(face = "bold.italic",colour = "#441718",size = 16,hjust = 0.5),
        #title = element_text(face = "bold.italic",colour = "#441718",size = 13),
        legend.text = element_text(face ="bold.italic"),
        #panel.border = element_rect(fill=NA,color="#35A79D",size=1.5,linetype="solid"),
        #panel.background = element_rect(fill = "#F1F6FC"),
        #panel.grid.major = element_line(color = "#CFD3D6", size =.5,linetype ="dotdash" )
        legend.title = element_text(face ="bold.italic",size = 13)
        #legend.position = "none"
        #axis.title = element_blank() ,
  )+
  geom_point(size=10)
gg2
ggsave(gg1,filename = "3.increase.pdf",height = 14,width = 5)
ggsave(gg2,filename = "3.decrease.pdf",height = 6,width = 8)
gg1 + gg2
gg1$data#得到配受体对数据
gg2$data
#画基因表达
#plotGeneExpression
##可以在cellchat里netp查看所有通路分别查看显著通路
cellchat@netP$Purine_low$pathways
cellchat@netP$Purine_high$pathways
cellchat@meta$datasets = factor(cellchat@meta$datasets, levels = c("Purine_low", "Purine_high")) # 设置因子水平

plotGeneExpression(cellchat, signaling = "CCL", split.by = "datasets",type = c("violin"),#, "dot", "violin"
                   colors.ggplot = T,color.use = cols)#画基因表达图

#保存文件
save(cellchat, file = "cellchat.rdata")

##找差异 
scRNA=scRNA_raw
Idents(scRNA)="group"
unique(scRNA$celltype)
marker=FindMarkers(scRNA,
                   ident.1 = "LDL_high",
                   ident.2 = "LDL_low",
                   only.pos = T)
save(marker,file = "findmarker.rdata")

write.csv(marker,file = "marker.csv")
##相关性分析_上皮细胞相关的分析
###取出想要分析得细胞进行分析
scRNA=subset(scRNA_raw,celltype%in%c("Fibroblasts","Endothelial"))
################################################################################
##相关性分析
library(cowplot)
library(ggplot2)
exp<-GetAssayData(scRNA,slot="scale.data",assay="RNA") 
exp<-as.data.frame(exp)
exp<-exp[,colSums(exp)>0]
exp<-exp[rowSums(exp)>0,]

colnames(scRNA@meta.data)
y <- scRNA@meta.data[colnames(exp),"Scoring"]
rownames <- rownames(exp)##记得不用1000
exp1=exp[rownames,]
cor <-do.call(rbind,lapply(rownames, function(x){
  dd  <- cor.test(as.numeric(exp1[x,]),y,type="spearman")
  data.frame(gene=x,
             cor=dd$estimate,
             p.value=dd$p.value)
}))


save(cor,file = "cor.rdata")
cor=na.omit(cor)
cor=cor[order(cor$cor,decreasing = T),]
top150=cor$gene[1:150]
write.table(top150,file = "top150cor.txt",sep = "\t",quote = F,row.names = F)
top=150
cor$label=c(cor$gene[1:top],rep(NA,(nrow(cor)-top)))
# cor$p=ifelse(cor$cor>=0,2-(cor$p.value),(cor$p.value))
cor$p=(nrow(cor):1)
p1=ggplot(data = cor)+
  geom_point(aes(x=cor,
                 y=p),
             alpha=0.5,
             size=1,
             color="gray")+
  #geom_text_repel(aes(x=cor,y=p,label=label))+
  theme(axis.text= element_text(face = "bold.italic",colour = "#441718",size = 10),
        #panel.border = element_rect(colour = "black", fill=NA, size=0.2),
        #axis.ticks = element_blank(),
        axis.title = element_text(face = "bold.italic",colour = "#441718",size = 13),#Font face ("plain", "italic", "bold", "bold.italic")
        #axis.ticks.length = unit(0.2, "cm"),
        axis.line = element_blank(),
        plot.title = element_text(face = "bold.italic",colour = "#441718",size = 16),
        #title = element_text(face = "bold.italic",colour = "#441718",size = 13),
        #legend.text = element_text(face ="bold.italic"),
        panel.border = element_rect(fill=NA,color="black",size=1.5,linetype="solid"),
        panel.background = element_rect(fill = "#F8F4EB"),
        panel.grid.major = element_line(color = "#CFD3D6", size =.5,linetype ="dotdash" ),
        #legend.title = element_text(face ="bold.italic",size = 13)
        legend.position = "none"#,axis.title = element_blank()
  )+
  geom_vline(xintercept = 0,lty=5)+
  xlab("Correlation with DDR-Scoring expression")+
  ylab("Ranking")+
  annotate("rect",
           xmin=min(cor[1:top,"cor"]),
           xmax=Inf,
           ymin = 710, ymax = Inf,#可以改参数
           alpha=0.5,
           fill="#6D6D6D")

p1
ggsave("cor_ranking.pdf",p1,width = 4,height = 3)

diffgene=scRNA.markers$gene
write.table(diffgene,file = "diffgene.txt",sep = "\t",quote = F,row.names = F)
###
